# Supplementary material for: ﻿Flora of Mongolia: annotated checklist of native vascular plants
Source: PhytoKeys. 2022 Mar 14;192:63–169. doi: 10.3897/phytokeys.192.79702 (PMC8938380; doi:10.3897/phytokeys.192.79702)
Supplement: Supplementary material 1 — Appendix 1 [file phytokeys-192-063-s001.xlsx]

## Sheet: Appendix 1
Appendix 1. List of new species (marked by red color) and new records to the flora of Mongolia, since Urgamal et al (2014).
No	Species scientific accepted name (epitheton)	Family	References	DOI
1	Achnatherum caragana (Trin.) Nevski	Poaceae	Ryzhakova et al. (2020) Проблемы ботаники Южной Сибири и Монголии	DOI: 10.14258/pbssm.2020090
2	Aldrovanda vesiculosa L.	Droseraceae	Shiga et al. (2020). Journal of Asia-Pacific Biodiversity 13(3): 443–453.	https://doi.org/10.1016/j.japb.2020.06.008
3	Aquilegia amurensis Kom.	Ranunculaceae	Urgamal et al. (2016). Proceeding of the Mongolian Academy of Sciences 56(4): 32–38.	https://doi.org/10.5564/pmas.v59i2.1218
4	Aquilegia grubovii Erst, Luferov, Wei Wang & K.l.Xiang	Ranunculaceae	Erst et al. (2016) Systematic notes on the materials of P.N. Krylov Herbarium of Tomsk State University 114: 37–48.	https://doi.org/10.17223/20764103.114.5
5	Aquilegia xinjiangensis Erst	Ranunculaceae	Nobis et al. (2019). Botany Letters 166(2): 163–188.	https://doi.org/10.1080/23818107.2019.1600165
6	Arctium tomentosum Mill.	Asteraceae	Javzandolgor et al. (2022) Korean Journal of Plant Taxonomy 54: 391–394.	https://doi.org/10.11110/kjpt.2021.51.4.391
7	Astragalus admirabilus Pjak & E.Pjak	Fabaceae	Pyak and Pyak (2019). Phytotaxa 414:194-198.	https://doi.org/10.11646/phytotaxa.414.4.6
8	Astragalus habaheensis Y.X.Liou	Fabaceae	Knyazev (2020). Novistates Systematicae Plantarum Vascularium 51: 39-42.	https://doi.org/10.31111/novitates/2020.51.39
9	Atraphaxis kamelinii Yurtseva	Polygonaceae	Yurtseva et al. (2016). Phytotaxa 268(1): 001–024.	https://doi.org/10.11646/phytotaxa.268.1.1
10	Camelina caucasica (Sinskaya) Vassilcz.	Brassicaceae	Dorofeyev and Enkhmaa (2020). Proceedings on Applied Botany, Genetics and Breeding 181(3):163-165.	https://doi.org/10.30901/2227-8834-2020-3-163-165
11	Campanula cervicaria L.	Campanulaceae	Baasanmunkh et al. (2019). Journal of Asia-Pacific Biodiversity 12(4): 643–660.	https://doi.org/10.1016/j.japb.2019.08.009
12	Campanula wolgensis P.A.Smirn.	Campanulaceae	Nobis et al. (2014). Acta Botanica Gallica: Botany Letters 161(2): 209–221.	https://doi.org/10.1080/12538078.2014.921643
13	Cancrinia krasnoborovii Khanm.	Asteraceae	Korolyuk et al. (2018). Turczaninowia 21(4): 40–43.	https://doi.org/10.14258/turczaninowia.21.4.5
14	Carex capricornis Meinsh.	Cyperaceae	Yano et al. (2021). Journal of Japanese Botany 96(4): 238–241.
15	Cerastium alpinum L.	Caryophyllaceae	Urgamal et al. (2019). Proceeding of the Mongolian Academy of Sciences 59(2): 14–53.	https://doi.org/10.5564/pmas.v59i2.1218
16	Cerastium holosteoides Fr.	Caryophyllaceae	Doronkin et al. (2015). Skvortsovia 2(1): 8–27.	http://skvortsovia.uran.ru/2015/2102.pdf
17	Ceratophyllum platyacanthum subsp. oryzetorum (Kom.) Les	Ceratophyllaceae	Shiga et al. (2020). Journal of Asia-Pacific Biodiversity 13(3): 443–453.	https://doi.org/10.1016/j.japb.2020.06.008
18	Craniospermum desertorum Ovczinnikova & A.Korolyuk	Boraginaceae	Ovchinnikova and Korolyuk (2016). Plant Life of Asian Russian 3: 33-40	https://doi.org/10.21782/RMAR1995-2449-2016-3(33-40)
19	Craniospermum gubanovii Ovczinnikova	Boraginaceae	Ovchinnikova (2020). Turczaninowia 23(2): 108–119.	https://doi.org/10.14258/turczaninowia.23.2.15
20	Craniospermum kamelinii Ovczinnikova	Boraginaceae	Ovchinnikova (2020). Turczaninowia 23(2): 108–119.	https://doi.org/10.14258/turczaninowia.23.2.15
21	Craniospermum montanostepposum Ovczinnikova	Boraginaceae	Ovchinnikova (2020). Turczaninowia 23(2): 108–119.	https://doi.org/10.14258/turczaninowia.23.2.15
22	Craniospermum pseudotuvinicum Ovczinnikova & A. Korolyuk	Boraginaceae	Ovchinnikova and Korolyuk (2016). Plant Life of Asian Russian 3: 33-40	https://doi.org/10.21782/RMAR1995-2449-2016-3(33-40)
23	Craniospermum tuvinicum Ovczinnikova	Boraginaceae	Ovchinnikova (2019). Turczaninowia 22(3): 97–110.	https://doi.org/10.14258/turczaninowia.22.3.5
24	Craniospermum volkovae Ovczinnikova	Boraginaceae	Ovchinnikova (2019). Novitates Systematicae Plantarum Vascularium 50: 148–153.	https://doi.org/10.31111/novitates/2019.50.148
25	Delphinium altaicum Nevski	Ranunculaceae	Urgamal et al. (2016). Proceeding of the Mongolian Academy of Sciences 56(4): 32–38.	http://dx.doi.org/10.5564/pmas.v56i4.840
26	Delphinium dictyocarpum DC.	Ranunculaceae	Urgamal et al. (2016). Proceeding of the Mongolian Academy of Sciences 56(4): 32–38.	http://dx.doi.org/10.5564/pmas.v56i4.840
27	Dianthus repens Willd.	Caryophyllaceae	Urgamal et al. (2019). Proceeding of the Mongolian Academy of Sciences 59(2): 14–53.	https://doi.org/10.5564/pmas.v59i2.1218
28	Draba alpina L.	Brassicaceae	Urgamal et al. (2019). Proceeding of the Mongolian Academy of Sciences 59(2): 14–53.	https://doi.org/10.5564/pmas.v59i2.1218
29	Epilobium nervosum Boiss. & Buhse	Onagraceae	Nobis et al. (2014). Acta Botanica Gallica 161(2): 209–221.	https://doi.org/10.1080/12538078.2014.921643
30	Eritrichium tianschanicum Iljin	Boraginaceae	Urgamal et al. (2019). Proceeding of the Mongolian Academy of Sciences 59(2): 14–53.	https://doi.org/10.5564/pmas.v59i2.1218
31	Euphorbia virgata Waldst. & Kit.	Euphorbiaceae	Urgamal et al. (2016). Proceeding of the Mongolian Academy of Sciences 56(4): 32–38.	http://dx.doi.org/10.5564/pmas.v56i4.840
32	Gastrolychnis violascens Tolm.	Caryophyllaceae	Urgamal et al. (2019). Proceeding of the Mongolian Academy of Sciences 59(2): 14–53.	https://doi.org/10.5564/pmas.v59i2.1218
33	Geranium amurense Tzyren.	Geraniaceae	Troshkina (2018). Turczaninowia 21(4): 181–187.	https://doi.org/10.14258/turczaninowia.21.4.19
34	Geranium pamiricum Ikonn.	Geraniaceae	Troshkina (2021). Turczaninowia 24(1): 9–20.	https://doi.org/10.14258/turczaninowia.24.1.2
35	Geranium saxatile Kar. et Kir.	Geraniaceae	Nobis et al. (2019). Botany Letters 166(2):163–188.	https://doi.org/10.1080/23818107.2019.1600165
36	Geranium transbaicalicum subsp. turczaninovii (Serg.) Peschkova	Geraniaceae	Troshkina (2018). Turczaninowia 21(4): 181–187.	https://doi.org/10.14258/turczaninowia.21.4.19
37	Herminium alaschanicum Maxim.	Orchidaceae	Raskoti et al. (2017) PhytoKeys 79: 1-74.	https://doi.org/10.3897/phytokeys.79.11215
38	Hydrilla verticillata (L.f.) Royle	Hydrocharitaceae	Shiga et al. (2020). Journal of Asia-Pacific Biodiversity 13(3): 443–453.	https://doi.org/10.1016/j.japb.2020.06.008
39	Impatiens parviflora DC.	Balsaminaceae	Urgamal et al. (2016). Proceeding of the Mongolian Academy of Sciences 56(4): 32–38.	http://dx.doi.org/10.5564/pmas.v56i4.840
40	Iris ruthenica subsp. brevituba (Maxim.) Doronkin	Iridaceae	Doronkin et al. (2015). Skvortsovia 2 (1): 8–27.	http://skvortsovia.uran.ru/2015/2102.pdf
41	Iris schmakovii Alexeeva	Iridaceae	Alexeeva (2018). Turczaninowia 21(4): 145–149.	https://doi.org/10.14258/turczaninowia.21.4.14
42	Lappula brachycentroides Popov	Boraginaceae	Ovchinnikova (2019). Turczaninowia 22(3): 97–110.	https://doi.org/10.14258/turczaninowia.22.3.5
43	Lappula duplicicarpa Pavlov	Boraginaceae	Ovchinnikova (2019). Turczaninowia 22(3): 97–110.	https://doi.org/10.14258/turczaninowia.22.3.5
44	Lappula krylovii Ovczinnikova, Pjak & A.L. Ebel	Boraginaceae	Ovchinnikova (2019). Turczaninowia 22(3): 97–110.	https://doi.org/10.14258/turczaninowia.22.3.5
45	Lappula tadshikorum Popov	Boraginaceae	Ovchinnikova (2019). Turczaninowia 22(3): 97–110.	https://doi.org/10.14258/turczaninowia.22.3.5
46	Lappula tianschanica Popov & Zakirov	Boraginaceae	Ovchinnikova (2019). Turczaninowia 22(3): 97–110.	https://doi.org/10.14258/turczaninowia.22.3.5
47	Luzula pilosa (L.) Willd.	Juncaceae	Doronkin et al. (2015). Skvortsovia 2 (1): 8–27.	http://skvortsovia.uran.ru/2015/2102.pdf
48	Matthiola superba Conti	Brassicaceae	German (2015). Turczaninowia 18(2): 39–67.	https://doi.org/10.14258/turczaninowia.18.2.4
49	Myriophyllum sibiricum Kom.	Haloragaceae	Baasanmunkh et al. (2019). Journal of Asia-Pacific Biodiversity 12(4): 643–660.	https://doi.org/10.1016/j.japb.2019.08.009
50	Najas flexilis (Willd.) Rostk. & W.L.E.Schmid	Hydrocharitaceae	Shiga et al. (2020). Journal of Asia-Pacific Biodiversity 13(3): 443–453.	https://doi.org/10.1016/j.japb.2020.06.008
51	Najas minor All.	Hydrocharitaceae	Shiga et al. (2020). Journal of Asia-Pacific Biodiversity 13(3): 443–453.	https://doi.org/10.1016/j.japb.2020.06.008
52	Najas tenuissima (A.Braun ex Magnus) Magnus	Hydrocharitaceae	Shiga et al. (2020). Journal of Asia-Pacific Biodiversity 13(3): 443–453.	https://doi.org/10.1016/j.japb.2020.06.008
53	Onoclea sensibilis L.	Onocleaceae	Doronkin et al. (2015). Skvortsovia 2 (1): 8–27.	http://skvortsovia.uran.ru/2015/2102.pdf
54	Onosma fuyunensis Y.He & Q.R.Liu	Boraginaceae	He et al. (2020). PhytoKeys 144: 11-22.	https://doi.org/10.3897/phytokeys.144.33287
55	Papaver chakassicum Peschkova	Papaveraceae	Urgamal et al. (2019). Proceeding of the Mongolian Academy of Sciences 59(2): 14–53.	https://doi.org/10.5564/pmas.v59i2.1218
56	Papaver lapponicum (Tolm.) Nordh.	Papaveraceae	Urgamal et al. (2019). Proceeding of the Mongolian Academy of Sciences 59(2): 14–53.	https://doi.org/10.5564/pmas.v59i2.1218
57	Papaver pseudocanescens Popov	Papaveraceae	Urgamal et al. (2019). Proceeding of the Mongolian Academy of Sciences 59(2): 14–53.	https://doi.org/10.5564/pmas.v59i2.1218
58	Pedicularis incarnata L.	Orobanchaceae	Baasanmunkh et al. (2021). Mongolian Journal of Biological Sciences. 51–54.	https://orcid.org/0000-0001-6315-0071
59	Potamogeton angustifolius J.Presl	Potamogetonaceae	Shiga et al. (2020). Journal of Asia-Pacific Biodiversity. 13(3): 443–453.	https://doi.org/10.1016/j.japb.2020.06.008
60	Potentilla × olchonensis Peschkova	Rosaceae	Urgamal et al. (2016). Proceeding of the Mongolian Academy of Sciences 56(4): 32–38.	http://dx.doi.org/10.5564/pmas.v56i4.840
61	Potentilla ekaterinae Kamelin	Rosaceae	Kechaykin (2017). Novitates Systematicae Plantarum Vascularium 48: 84–88.
62	Potentilla nervosa Juz.	Rosaceae	Urgamal et al. (2016). Proceeding of the Mongolian Academy of Sciences 56(4): 32–38.	http://dx.doi.org/10.5564/pmas.v56i4.840
63	Potentilla schmakovii Kechaykin	Rosaceae	Kechaykin and Kutsev (2015). Feddes Repertorium 126(3): 73–76.	http://doi.org./10.1002/fedr.201500017
64	Potentilla tericholica Sobolevsk.	Rosaceae	Urgamal et al. (2016). Proceeding of the Mongolian Academy of Sciences 56(4): 32–38.	http://dx.doi.org/10.5564/pmas.v56i4.840
65	Potentilla turczaninowiana Stschegl.	Rosaceae	Urgamal et al. (2019). Proceeding of the Mongolian Academy of Sciences 59(2): 14–53.	https://doi.org/10.5564/pmas.v59i2.1218
66	Potentilla × vanzhilii Gundegmaa & Kechaykin	Rosaceae	Gundegmaa and Kechaykin (2018). Turczaninowia 21(1): 174–179.	https://doi.org/10.14258/turczaninowia.21.1.17
67	Primula bukukunica Kovt.	Primulaceae	Baasanmunkh et al. (2020). Journal of Asia-Pacifi c Biodiversity 13: 687–700.	https://doi.org/10.1016/j.japb.2020.09.002
68	Primula nivalis subsp. turkestanica (J.N.Haage & E.Schmidt) Kovt.	Primulaceae	Baasanmunkh et al. (2020). Journal of Asia-Pacifi c Biodiversity 13: 687–700.	https://doi.org/10.1016/j.japb.2020.09.002
69	Pulsatilla dahurica (Fisch.) Spreng.	Ranunculaceae	Urgamal et al. (2016). Proceeding of the Mongolian Academy of Sciences 56(4): 32–38.	http://dx.doi.org/10.5564/pmas.v56i4.840
70	Ranunculus acris L.	Ranunculaceae	Solongo Kh. & Urgamal M. (2015). Proceedings of International Conference of Ecosystems of the Central Asia under current conditions of socio-economic development 1: 223-227.
71	Ranunculus borealis Trautv.	Ranunculaceae	Solongo Kh. & Urgamal M. (2015). Proceedings of International Conference of Ecosystems of the Central Asia under current conditions of socio-economic development 1: 223-227.
72	Ranunculus grandifolius C.A.Mey.	Ranunculaceae	Solongo Kh. & Urgamal M. (2015). Proceedings of International Conference of Ecosystems of the Central Asia under current conditions of socio-economic development 1: 223-227.
73	Ranunculus pseudomonophyllus Timokhina	Ranunculaceae	Nobis et al. (2017). Acta Botanica Gallica: Botany Letters 164(1): 23–45.	http://dx.doi.org/10.1080/23818107.2016.1273134
74	Ranunculus schmakovii Erst	Ranunculaceae	Nobis et al. (2015). Acta Botanica Gallica: Botany Letters 162: 103-115.	https://doi.org/10.1080/12538078.2015.1090329
75	Ranunculus smirnovii Ovcz.	Ranunculaceae	Nobis et al. (2017). Acta Botanica Gallica: Botany Letters 164(1): 23–45.	http://dx.doi.org/10.1080/23818107.2016.1273134
76	Ranunculus songaricus Schrenk	Ranunculaceae	Nobis et al. (2019). Botany Letters 166(2):163–188.	https://doi.org/10.1080/23818107.2019.1600165
77	Ranunculus turczaninovii (Luferov) Vorosch.	Ranunculaceae	Nobis et al. (2017). Acta Botanica Gallica: Botany Letters 164(1): 23–45.	http://dx.doi.org/10.1080/23818107.2016.1273134
78	Saussurea bogedaensis Yu J.Wang & J.Chen	Asteraceae	Baasanmunkh et al. (2020). PhytoKeys 160: 109–121.	https://doi.org/10.3897/phytokeys.160.55603
79	Saussurea odorata E.Pjak	Asteraceae	Pyak et al. (2020). Phytotaxa 470(3): 235–242.	https://doi.org/10.11646/phytotaxa.470.3.3
80	Scutellaria krasevii Kom. & I.Schischk.	Lamiaceae	Bazarragchaa et al. (2019). Korean Journal of Plant Taxonomy 49(2): 198–201.	https://doi.org/10.11110/kjpt.2019.49.2.198
81	Silene alexandrae B.Keller	Caryophyllaceae	Baasanmunkh et al. (2019). Turczaninowia 22(1): 132–136.	https://doi.org/10.14258/turczaninowia.22.1.12
82	Stellaria depressa Schmid	Caryophyllaceae	Urgamal et al. (2019). Proceeding of the Mongolian Academy of Sciences 59(2): 14–53.	https://doi.org/10.5564/pmas.v59i2.1218
83	Stellaria zolotukhinii A.L.Ebel	Caryophyllaceae	Nobis et al. (2014). Acta Botanica Gallica 161(2): 209–221.	https://doi.org/10.1080/12538078.2014.921643
84	Stipa austromongolica M.Nobis	Poaceae	Nobis (2014). Folia Geobotanica 49(2): 283–308.	https://doi.org/10.1007/s12224-013-9164-2
85	Stipa khovdensis L.Q.Zhao	Poaceae	Zhao et al. (2019). Annales Botanici Fennici 56(1-3): 95–99.	https://doi.org/10.5735/085.056.0114
86	Thesium tuvense Krasnob.	Santalaceae	Doronkin et al. (2015). Skvortsovia 2(1): 8–27.	http://skvortsovia.uran.ru/2015/2102.pdf
87	Trollius austrosibiricus Erst & Luferov	Santalaceae	Erst et al. (2019). PhytoKeys 115: 83-92.	https://doi.org/10.3897/phytokeys.115.30863
88	Trollius sibiricus Schipcz.	Ranunculaceae	Urgamal et al. (2016). Proceeding of the Mongolian Academy of Sciences 56(4): 32–38.	http://dx.doi.org/10.5564/pmas.v56i4.840
89	Typha latifolia L.	Typhaceae	Baasanmunkh et al. (2019). Journal of Asia-Pacific Biodiversity 12(4): 643–660.	https://doi.org/10.1016/j.japb.2019.08.009
90	Utricularia x japonica Makino	Lentibulariaceae	Shiga et al. (2020). Journal of Asia-Pacific Biodiversity 13(3): 443–453.	https://doi.org/10.1016/j.japb.2020.06.008
91	Veronica anagalloides Guss.	Plantaginaceae	Shiga et al. (2020). Journal of Asia-Pacific Biodiversity 13(3): 443–453.	https://doi.org/10.1016/j.japb.2020.06.008
92	Viola nemoralis Kuetz.	Violaceae	Doronkin et al. (2015). Skvortsovia 2 (1): 8–27.	http://skvortsovia.uran.ru/2015/2102.pdf
