# Supplementary material for: ﻿Flora of Mongolia: annotated checklist of native vascular plants
Source: PhytoKeys. 2022 Mar 14;192:63–169. doi: 10.3897/phytokeys.192.79702 (PMC8938380; doi:10.3897/phytokeys.192.79702)
Supplement: Supplementary material 2 — Appendix 2 [file phytokeys-192-063-s002.xlsx]

## Sheet: Appendix 2
Appendex 2. Changes of accepted names compared with Urgamal et al (2014).
No	Accepted name in Urgamal et al (2014)	In this study	Reference
	Family
1	Included Woodsiaceae Herter	Athyriaceae Alston	PPG I (2016)
2	Phrymaceae Schauer	Mazaceae Reveal	APG IV (2016)
3	Xantorrhoeaceae Dumort	Asphodelaceae Juss.	APG IV (2016)
	Genus and taxon
1	Amygdalus L.	Prunus L.	POWO (2021)
2	Armeniaca Scop.	Prunus L.	POWO (2021)
3	Cortusa L.	Primula L.	Sennikov (2018)
4	Crypsis Aiton	Sporobolus R.Br.	POWO (2021)
5	Dendranthema (DC.) Des Moul.	Chrysanthemum L.	POWO (2021)
6	Gastrolychnis (Fenzl) Rchb.	Silene L.	POWO (2021)
7	Halimodendron Fisch. ex DC.	Caragana Lam.	Duan et al. (2016)
8	Hierochloe R.Br.	Anthoxanthum L.	POWO (2021)
9	Kobresia Willd.	Carex L.	Global Carex Group (2015)
10	Juncellus (Griseb.) C.B. Clarke	Cyperus L.	POWO (2021)
11	Libanotis Haller ex Zinn	Seseli L.	POWO (2021)
12	Lloydia Salisb. ex Rchb.	Gagea Salisb.	POWO (2021)
13	Pentaphylloides Duhamel	Dasiphora Raf.	PPG I (2016)
14	Pennisetum Rich.	Cenchrus L.	POWO (2021)
15	Phlomis L.	Phlomoides Moench	POWO (2021)
16	Pseudolysimachion Opiz	Veronica L.	POWO (2021)
17	Pyrethrum Zinn	Tanacetum L.	POWO (2021)
18	Seriphidium(Besser ex Less.) Fourr.	Artemisia L.	POWO (2021)
19	SpongiocarpellaYakovlov & N.Ulziykh.	Chesniella Boriss.	Duan et al. (2016)
20	Trientalis L.	Lysimachia L.	POWO (2021)
21	Angelica tenuifolia (Pall. ex Spreng.) Pimenov	Ostericum tenuifolium (Pall. ex Spreng.) Y.C.Chu	POWO (2021)
22	Achnatherum splendens (Trin.) Nevski	Neotrinia splendens (Trin.) M.Nobis, P.D.Gudkova & A.Nowak	Nobis et al. (2019b)
23	Aconitum birobidshanicum Vorosch.	Aconitum kusnezoffii Rchb.	POWO (2021)
24	Alnus viridis subsp. fruticosa (Rupr.) Nyman	Alnus alnobetula subsp. fruticosa (Rupr.) Raus	POWO (2021)
25	Androsace chamaejasme var. carinata (Torr.) R. Knuth	Androsace lehmanniana Spreng.	POWO (2021)
26	Anemone dichotoma L.	Anemonastrum dichotomum (L.) Mosyakin	POWO (2021)
27	Anemone narcissiflora subsp. crinita (Juz.) Kitag., Anemone crinita Juz.	Anemonastrum narcissiflorum subsp. crinitum (Juz.) Raus	POWO (2021)
28	Anemone obtusiloba Lindl.	Anemonastrum obtusilobum (D.Don) Mosyakin	Mosyakin (2018)
29	Aconitum altaicum Steinb.	Aconitum glandulosum Rapaics	POWO (2021)
30	Aconitum smirnovii Steinb.	Aconitum glandulosum Rapaics	POWO (2021)
31	Anemone sibirica L.	Anemonastrum sibiricum (L.) Holub	POWO (2021)
32	Aconitum chasmanthum Stapf ex Holmes	Aconitum kamelinii A.A.Solovjev	POWO (2021)
33	Angelica archangelica subsp. decurrens (Ledeb.) Kuvaev	Archangelica decurrens Ledeb.	Pimenov (2018)
34	Artemisia commutata Besser	Artemisia pubescens Ledeb.	POWO (2021)
35	Artemisia glabella Kar. & Kir.	Artemisia obtusiloba var. glabra	POWO (2021)
36	Artemisia lagocephala subsp. lithophila Malyschev	Artemisia lagocephala var. lithophila (Turcz. ex DC.) Y.R.Ling	POWO (2021)
37	Artemisia messerschmidtiana Besser	Artemisia gmelinii var. messerschmidiana (Besser) Poljakov	POWO (2021)
38	Artemisia santolinifolia subsp. stepposa Darijma	Artemisia santolinifolia Turcz. ex Besser	POWO (2021)
39	Artemisia superba Pamp.	Artemisia vulgaris subsp. vulgaris L.	POWO (2021)
40	Artemisia xylorhiza Krasch. ex Filatova	Artemisia klementzae Krasch.	POWO (2021)
41	Asperula saxicola Grubov	Asperula gobicola Grubov	Baasanmunkh et al. (2021e)
42	Astragalus bifidus Turcz. ex Ledeb.	Astragalus versicolor Pall.	POWO (2021)
43	Astragalus gobi-altaicus N.Ulziykh.	Astragalus laguroides Pall.	Podlech and Zarre (2013)
44	Astragalus lasiophyllus Ledeb.	Astragalus pallasii Spreng.	POWO (2021)
45	Astragalus macropterus DC.	Astragalus leptostachys Pall.	POWO (2021)
46	Astragalus membranaceus Fisch. ex Bunge	Astragalus mongholicus Bunge	POWO (2021)
47	Astragalus multicaulis Ledeb.	Astragalus leptostachys Pall.	POWO (2021)
48	Astragalus propinquus Schischk.	Astragalus mongholicus Bunge	POWO (2021)
49	Bassia dasyphylla (Fisch. & Meyer) O. Kuntze	Grubovia dasyphylla (Fisch. & C.A.Mey.) Freitag & G.Kadereit	POWO (2021)
50	Bassia eriophora (Schrad.) Asch.	Grubovia eriophora (Stephan ex M.Bieb.) Sukhor.	POWO (2021)
51	Batrachium divaricatum (Schrank) Schur	Ranunculus trichophyllus Chaix	Wiegleb et al. (2017)
52	Batrachium kauffmannii (Clerc) Krecz.	Ranunculus kauffmannii Clerc	Wiegleb et al. (2017)
53	Batrachium mongolicum Serg.	Ranunculus mongolicus (Krylov) Serg.	Wiegleb et al. (2017)
54	Batrachium trichophyllum (Chaix ex Vill.) Bosch	Ranunculus trichophyllus Chaix	Wiegleb et al. (2017)
55	Betula platyphylla subsp. mandshurica (Regel) Kitag.	Betula pendula subsp. mandshurica (Regel) Ashburner & McAll.	POWO (2021)
56	Betula platyphylla Sukaczev	Betula pendula subsp. mandshurica (Regel) Ashburner & McAll.	POWO (2021)
57	Bolboschoenus popovii T.V.Egorova	Bolboschoenus maritimus subsp. affinis (Roth) T.Koyama	POWO (2021)
58	Botrychium dusenii Alston	Botrychium lunaria (L.) Sw.	POWO (2021)
59	Bromus korotkiji Drobow	Bromus pumpellianus Scribn.	POWO (2021)
60	Bupleurum longeinvolucratum Krylov	Bupleurum multinerve DC.	Pimenov (2017)
61	Bupleurum mongolicum V.M.Vinogr.	Bupleurum densiflorum Rupr.	Pimenov (2017)
62	Bupleurum pusillum Krylov	Bupleurum bicaule Helm	Pimenov (2017)
63	Calamagrostis angustifolia subsp. tenuis (V.N.Vassil.) Tzvelev	Calamagrostis angustifolia Kom.	POWO (2021)
64	Calamagrostis inexpansa subsp. micrantha (Kearney) Stebbins	Calamagrostis inexpansa A.Gray	POWO (2021)
65	Camptosorus sibiricus Rupr	Asplenium ruprechtii Kurata	POWO (2021)
66	Carex chloroleuca Meinsh.	Carex amgunensis F.Schmidt	POWO (2021)
67	Carex curaica subsp. pycnostachya (Kar. & Kir.) T.V.Egorova	Carex pycnostachya Kar. & Kir.	POWO (2021)
68	Carex disticha subsp. lithophila (Turcz.) D. Hamet-Ahti	Carex lithophila Turcz.	POWO (2021)
69	Carex falcata Turcz.	Carex vaginata var. petersii (C.A.Mey.) Akiyama	POWO (2021)
70	Carex juncella T.M.Fries	Carex nigra subsp. juncea (Fr.) Soó	POWO (2021)
71	Carex macroura Meinsh.	Carex pediformis var. macroura (Meinsh.) Vorosch.	POWO (2021)
72	Carex orbicularis subsp. altaica (Gorodkov) T.V.Egorova	Carex altaica (Gorodkov) V.I.Krecz.	POWO (2021)
73	Carex pallida C.A.Mey.	Carex accrescens Ohwi	POWO (2021)
74	Carex saxatilis subsp. laxa (Trautv.) Kalela	Carex saxatilis L.	POWO (2021)
75	Carex selengensis N.A.Ivanova	Carex karoi Freyn	POWO (2021)
76	Carex songorica subsp. gotoi (Ohwi) Popov	Carex gotoi Ohwi	POWO (2021)
77	Centaurea chartolepis Greuter	Centaurea glastifolia subsp. intermedia (Boiss.) L.Martins	POWO (2021)
78	Ceratocephala testiculata (Crantz) Roth	Ranunculus testiculatus Crantz	POWO (2021)
79	Chenopodium chenopodioides (L.) Aellen	Oxybasis chenopodioides (L.) S.Fuentes, Uotila & Borsch	POWO (2021)
80	Chenopodium foliosum Ascherson	Blitum virgatum L.	POWO (2021)
81	Chenopodium gubanovii Sukhor.	Oxybasis gubanovii (Sukhor.) Sukhor. & Uotila	Sukhorukov et al. (2013)
82	Chenopodium hybridum L.	Chenopodiastrum hybridum (L.) S.Fuentes, Uotila & Borsch	POWO (2021)
83	Chenopodium rubrum L.	Oxybasis rubra (L.) S.Fuentes, Uotila & Borsch	POWO (2021)
84	Chenopodium urbicum L.	Oxybasis urbica (L.) S.Fuentes, Uotila & Borsch	POWO (2021)
85	Cirsium polyacanthum Kar. & Kir.	Cirsium sieversii (Fisch. & C.A.Mey.) Petr.	POWO (2021)
86	Cnidium salinum Turcz.	Kadenia salina (Turcz.) Lavrova & V.N.Tikhom.	POWO (2021)
87	Coluria geoides Ledeb.	Geum geoides (Pall.) Smedmark	POWO (2021)
88	Conioselinum vaginatum (Spreng.) Thell.	Conioselinum tataricum Hoffm.	Pimenov (2017)
89	Conringia planisiliqua Fisch. & C.A.Mey.	Iljinskaea planisiliqua (Fisch. & C.A.Mey.) Al-Shehbaz, Özüdoğru & D.A.German	Al-Shehbaz et al. (2021)
90	Crepidifolium tenuifolium (Willd.) Sennikov	Crepidiastrum tenuifolium (Willd.) Sennikov	POWO (2021)
91	Crypsis aculeata Aiton	Sporobolus aculeatus (L.) P.M.Peterson	Peterson et al. (2014)
92	Crypsis schoenoides Lam.	Sporobolus schoenoides (L.) P.M.Peterson	Peterson et al. (2014)
93	Cynanchum paniculatum (Bunge) Kitag. ex H.Hara	Vincetoxicum mukdenense Kitag..	POWO (2021)
94	Dichostylis micheliana (L.) Nees	Cyperus michelianus (L.) Delile	POWO (2021)
95	Dysphania aristata (L.) Mosyakin & Clemants	Teloxys aristata (L.) Moq.	POWO (2021)
96	Echinochloa crus-galli subsp. spiralis (Vasing.) Tzvelev	Echinochloa crus-galli (L.) P.Beauv.	POWO (2021)
97	Echinops latifolius Tausch	Echinops davuricus Fisch.	POWO (2021)
98	Elachanthemum intricatum (Franch.) Ling & Y.R. Ling	Stilpnolepis intricata (Franch.) C.Shih	POWO (2021)
99	Eleocharis acicularis subsp. yokoscensis (Franch. & Savat.) T.V.Egorova	Eleocharis yokoscensis (Franch. & Sav.) Tang & F.T.Wang	POWO (2021)
100	Eleocharis klingei (Meinsh.) B.Fedtsch. & B.Fedtsch.	Eleocharis uniglumis Schult.	POWO (2021)
101	Elymus kronokensis (Komarov) Tzvelev	Elymus macrourus (Turcz.) Tzvelev	POWO (2021)
102	Elymus kronokensis subsp. subalpinus (Neuman) Tzvelev	Elymus macrourus (Turcz.) Tzvelev	POWO (2021)
103	Elymus praecaespitosus (Nevski) Tzvelev	Elymus mutabilis (Drobow) Tzvelev	POWO (2021)
104	Elymus transbaicalensis (Nevski) Tzvelev	Elymus mutabilis (Drobow) Tzvelev	POWO (2021)
105	Elytrigia repens (L.) Nevski	Elymus repens (L.) Gould	POWO (2021)
106	Epilobium anagallidifolium Lam.	Epilobium alpinum L.	POWO (2021)
107	Eragrostis pilosa subsp. imberbis (Franch.) Tzvelev	Eragrostis pilosa (L.) P.Beauv.	POWO (2021)
108	Eremopoa altaica (Trin.) Roshev.	Poa diaphora var. diaphora	POWO (2021)
109	Eremostachys moluccelloides Bunge	Phlomoides molucelloides (Bunge) Salmaki	POWO (2021)
110	Erigeron flaccidus (Bunge) Botsch.	Tibetiodes flaccida (Bunge) G.L.Nesom	Nesom (2020)
111	Eriophorum gracile subsp. asiaticum (V.N.Vassil.) M.S.Novos.	Eriophorum gracile W.D.J.Koch	POWO (2021)
112	Eriophorum mandshuricum Meinsh.	Eriophorum chamissonis C.A.Mey.	POWO (2021)
113	Ferula dubjanskyi Korovin	Ferula dshaudshamyr Korovin	Pimenov (2017)
114	Ferula mongolica (V.M.Vinogr. & Kamelin) V.M.Vinogr. & Kamelin	Ferula soongarica Pall.	Pimenov (2017)
115	Festuca ovina subsp. sphagnicola (B.Keller) Tzvelev	Festuca ovina L.	POWO (2021)
116	Festuca valesiaca subsp. hypsophila (St.-Yves) Tzvelev	Festuca oreophila Markgr.-Dann.	POWO (2021)
117	Galatella macrosciadia Gand.	Galatella dahurica DC.	POWO (2021)
118	Glycyrrhiza alaschanica Grankina	Glycyrrhiza glabra L.	POWO (2021)
119	Glycyrrhiza gobica Grankina	Glycyrrhiza uralensis Fisch.	POWO (2021)
120	Gnaphalium baicalense Kirp. & Kuprian. ex Kirp.	Gnaphalium uliginosum L.	POWO (2021)
121	Gypsophila desertorum Fenzl	Heterochroa desertorum Bunge	Madhani et al. (2018)
122	Halogeton arachnoideus Moq.	Micropeplis arachnoidea Bunge	POWO (2021)
123	Hedysarum fruticosum Pall.	Corethrodendron fruticosum (Pall.) B.H.Choi & H.Ohashi	POWO (2021)
124	Hedysarum scoparium Fisch. & C.A.Mey.	Corethrodendron scoparium (Fisch. & C.A.Mey.) Fisch. & Basiner	POWO (2021)
125	Helictotrichon dahuricum (Komarov) Kitag.	Helictochloa dahurica (Kom.) Romero Zarco	POWO (2021)
126	Hemerocallis minor Mill.	Hemerocallis lilioasphodelus var. minor (Mill.) M.N.Tamura	Murakami et al. (2020)
127	Hieracium dublizkii B. Fedtsch. & Nevski	Pilosella dublitzkii (B.Fedtsch. & Nevski) Tupitz.	POWO (2021)
128	Hordeum brevisubulatum subsp. turkestanicum (Nevski) Tzvelev	Hordeum brevisubulatum Link	POWO (2021)
129	Hyalea pulchella (Ledeb.) K. Koch	Centaurea pulchella Ledeb.	POWO (2021)
130	Inula aspera Poir	Pentanema asperum (Poir.) G.V.Boiko & Korniy.	Gutiérrez-Larruscain et al. (2018)
131	Inula salicina L.	Pentanema salicinum (L.) D.Gut.Larr., Santos-Vicente, Anderb., E.Rico & M.M.Mart.Ort.	Gutiérrez-Larruscain et al. (2018)
132	Juncus bufonius subsp. ambiguus (Guss.) Schinz. & Thell.	Juncus hybridus Brot.	POWO (2021)
133	Juncus bufonius subsp. nastanthus (V.I.Krecz. & Gontsch.) Soó	Juncus ranarius Songeon & E.P.Perrier	POWO (2021)
134	Juncus bufonius subsp. turkestanicus (V.I. Krecz. & Gontsch.) Novikov	Juncus turkestanicus V.I.Krecz. & Gontsch.	POWO (2021)
135	Kochia krylovii Litv.	Grubovia krylovii (Litv.) Freitag & G.Kadereit	POWO (2021)
136	Kochia melanoptera Bunge	Grubovia melanoptera (Bunge) Freitag & G.Kadereit	POWO (2021)
137	Lappula anisacantha (Turcz. ex Bunge) Gürke	Lappula intermedia (Ledeb.) Popov	POWO (2021)
138	Ledum palustre L	Rhododendron tomentosum Harmaja	POWO (2021)
139	Ledum palustre var. decumbens Aiton	Rhododendron tomentosum Harmaja	POWO (2021)
140	Leymus secalinus var. mongolicus (Meld.) Tzvelev	Leymus secalinus (Georgi) Tzvelev	POWO (2021)
141	Ligularia songarica (Fisch.) Y.Ling	Vickifunkia songarica (Fisch.) C.Ren, L.Wang, I.D.Illar. & Q.E.Yang	Ren et al. (2020)
142	Ligularia thomsonii (C.B.Clarke) Pojark.	Vickifunkia thomsonii (C.B.Clarke) C.Ren, L.Wang, I.D.Illar. & Q.E.Yang	Ren et al. (2020)
143	Ligularia thyrsoidea DC.	Vickifunkia thyrsoidea (Ledeb.) C.Ren, L.Wang, I.D.Illar. & Q.E.Yang	Ren et al. (2020)
144	Limbarda salsoloides (Turcz.) Ikonn.	Inula salsoloides (Turcz.) Ostenf.	POWO (2021)
145	Lychnis fulgens Fisch.	Silene banksia (Meerb.) Mabb.	POWO (2021)
146	Mariscus hamulosus (M.Bieb.) S.S.Hooper	Cyperus hamulosus M.Bieb.	POWO (2021)
147	Matricaria recutita L.	Matricaria chamomilla L.	POWO (2021)
148	Minuartia laricina Mattf.	Pseudocherleria laricina (L.) Dillenb. & Kadereit	POWO (2021)
149	Minuartia regeliana Mattf.	Sabulina regeliana (Trautv.) Dillenb. & Kadereit	POWO (2021)
150	Mollugo cerviana (L.) Ser.	Hypertelis cerviana (L.) Thulin	POWO (2021)
151	Neottianthe cucullata (L.) Schltr.	Ponerorchis cucullata (L.) X.H.Jin, Schuit. & W.T.Jin	POWO (2021)
152	Orobanche korshinskyi Novopokr.	Orobanche coerulescens var. albiflora Kuntze	POWO (2021)
153	Orobanche lanuginosa (C.A.Mey.) Beck	Orobanche caesia Rchb.	POWO (2021)
154	Oxytropis filiformis DC.	Astragalus filiformis (DC.) Poir.	Podlech and Zarre (2013)
155	Oxytropis gracillima Bunge	Oxytropis racemosa Turcz.	POWO (2021)
156	Pachypleurum alpinum Ledeb.	Neogaya simplex (L.) Meisn.	POWO (2021)
157	Padus avium var. asiatica (Kom.) T.C. Ku & B.M. Barthol.	Prunus padus L.	POWO (2021)
158	Pentaphyllum pennsylvanicum (L.) Lunell	Potentilla pensylvanica L.	POWO (2021)
159	Perovskia abrotanoides Kar.	Salvia abrotanoides (Kar.) Sytsma	Drew et al. (2017)
160	Peucedanum baicalense (Redowsky ex Willd.) Koch	Kitagawia baicalensis (Redowsky) Pimenov	POWO (2021)
161	Peucedanum falcaria Turcz.	Haloselinum falcaria (Turcz.) Pimenov	POWO (2021)
162	Peucedanum terebinthaceum (Fisch. ex Trevir.) Ledeb.	Kitagawia terebinthacea (Fisch.) Pimenov	POWO (2021)
163	Phlomis oreophila Kar. & Kir.	Phlomoides chinghoensis (C.Y.Wu) Kamelin & Makhm.	Lazkov (2011)
164	Platanthera obtusata subsp. oligantha (Turcz.) Hulten	Platanthera oligantha Turcz.	POWO (2021)
165	Poa reverdattoi Roshev.	Poa versicolor subsp. reverdattoi (Roshev.) Olonova & G.H.Zhu	POWO (2021)
166	Poa schischkinii Tzvelev	Arctopoa schischkinii (Tzvelev) Prob.	POWO (2021)
167	Poa tibetica Munro ex Stapf	Arctopoa tibetica (Munro) Prob.	Nosov et al. (2017)
168	Poa versicolor subsp. stepposa (Krylov) Tzvelev	Poa versicolor Besser	POWO (2021)
169	Polygonum longisetum var. rotundatum A.J.Li	Persicaria longiseta var. rotundata (A.J.Li) B.Li	POWO (2021)
170	Polygonum ochreatum L.	Persicaria lapathifolia (L.) Delarbre	POWO (2021)
171	Populus pilosa Rehder	Populus laurifolia Ledeb.	POWO (2021)
172	Potentilla anserina L.	Argentina anserina (L.) Rydb	POWO (2021)
173	Potentilla bifurca L.	Sibbaldianthe bifurca (L.) Kurtto & T.Erikss.	POWO (2021)
174	Potentilla fruticosa L.	Dasiphora fruticosa (L.) Rydb.	POWO (2021)
175	Potentilla lydiae Kurbatski	Potentilla agrimonioides M.Bieb.	POWO (2021)
176	Psammophiliella floribunda (Kar. & Kir.) Ikonn.	Saponaria floribunda (Kar.Kir.) Boiss.	POWO (2021)
177	Pulsatilla bungeana var. astragalifolia (Pobed.) Grubov	Pulsatilla bungeana C.A.Mey.	POWO (2021)
178	Pyrethrum pyrethroides (Kar. & Kir.) B.Fedtsch. ex Krasch.	Richteria pyrethroides Kar. & Kir.	POWO (2021)
179	Ranunculus rigescens Turcz. ex Ost.-Sack. & Rupr.	Ranunculus pedatifidus Sm.	POWO (2021)
180	Rhaponticum carthamoides (Willd.) Iljin	Leuzea carthamoides (Willd.) DC.	POWO (2021)
181	Rhaponticum repens (L.) Hidalgo	Leuzea repens (L.) D.J.N.Hind	POWO (2021)
182	Rhaponticum uniflorum (L.) DC.	Leuzea uniflora (L.) Holub	POWO (2021)
183	Rhinactinidia eremophila subsp. grubovii Botsch.	Rhinactinidia eremophila (Bunge) Novopokr.	POWO (2021)
184	Rhinactinidia limoniifolia Novopokr. ex Botsch.	Aster lingii G.J.Zhang & T.G.Gao	Zhang et al. (2018)
185	Rhodiola krylovii Polozhij & Revjakina	Rhodiola stephani Trautv. & C.A.Mey.	POWO (2021)
186	Rhodiola pinnatifida Boriss.	Rhodiola stephani Trautv. & C.A.Mey.	POWO (2021)
187	Rhodiola subpinnata (Krasnob.) Krasnob.	Rhodiola stephani Trautv. & C.A.Mey.	POWO (2021)
188	Ribes altissimum Turcz. ex Ledeb. & Pojark.	Ribes petraeum Wulfen	POWO (2021)
189	Ribes diacanthum f. weichangense J.X.Huang & J.Z.Wang	Ribes diacanthum Pall.	POWO (2021)
190	Roemeria refracta DC.	Papaver refractum (DC.) K.-F.Günther	POWO (2021)
191	Salix dasyclados Wimmer	Salix gmelinii Pall.	POWO (2021)
192	Salix pentandra var. intermedia Nakai	Salix pseudopentandra (Flod.) Flod.	POWO (2021)
193	Salix rosmarinifolia var. brachypoda (Trautv. & Mey.) Y.L.Chou	Salix brachypoda (Trautv. & C.A.Mey.) Kom.	POWO (2021)
194	Salsola abrotanoides Bunge	Oreosalsola abrotanoides (Bunge) Akhani	POWO (2021)
195	Salsola arbuscula Pall.	Xylosalsola arbuscula (Pall.) Tzvelev	POWO (2021)
196	Salsola passerina Bunge	Caroxylon passerinum (Bunge) Akhani & Roalson	POWO (2021)
197	Sarcocornia perennis (Mill.) A.J. Scott	Salicornia perennis Mill.	POWO (2021)
198	Sarcozygium kaschgaricum (Boriss.) Y.X.Liou	Zygophyllum kaschgaricum Boriss.	POWO (2021)
199	Saxifraga foliolosa R.Br.	Micranthes foliolosa (R.Br.) Gornall	POWO (2021)
200	Saxifraga melaleuca Fisch.	Micranthes melaleuca (Fisch.) Losinsk.	POWO (2021)
201	Saxifraga nivalis L.	Micranthes nivalis (L.) Small	POWO (2021)
202	Schoenoplectus supinus (L.) Palla	Schoenoplectiella supina (L.) Ly	POWO (2021)
203	Scorzonera austriaca Willd.	Takhtajaniantha austriaca (Willd.) Zaika, Sukhor. & N.Kilian	Zaika et al. (2020)
204	Scorzonera capito Maxim.	Takhtajaniantha capito (Maxim.) Zaika, Sukhor. & N.Kilian	Zaika et al. (2020)
205	Scorzonera divaricata Turcz.	Lipschitzia divaricata (Turcz.) Zaika, Sukhor. & N.Kilian.	Zaika et al. (2020)
206	Scorzonera ikonnikovii Lipsch. & Krasch.	Takhtajaniantha ikonnikovii (Krasch. & Lipsch.) Zaika, Sukhor. & N.Kilian	Zaika et al. (2020)
207	Scorzonera mongolica Maxim.	Takhtajaniantha mongolica (Maxim.) Zaika, Sukhor. & N.Kilian	Zaika et al. (2020)
208	Scorzonera pseudodivaricata Lipsch	Takhtajaniantha pseudodivaricata (Lipsch.) Zaika, Sukhor. & N.Kilian	Zaika et al. (2020)
209	Scorzonera pusilla Pall.	Takhtajaniantha pusilla (Pall.) Nazarova	Zaika et al. (2020)
210	Scorzonera subacaulis (Regel) Lipsch.	Takhtajaniantha subacaulis (Regel) Zaika, Sukhor. & N.Kilian	Zaika et al. (2020)
211	Scrophularia hilbigii Jäger	Scrophularia canescens Bong.	Kosachev (2017)
212	Sedum aizoon L.	Phedimus aizoon (L.) 't Hart	POWO (2021)
213	Sedum ewersii Ledeb.	Hylotelephium ewersii (Ledeb.) H.Ohba	POWO (2021)
214	Sedum ewersii Ledeb.	Phedimus hybridus (L.) 't Hart	POWO (2021)
215	Sedum roseum (L.) Scop.	Rhodiola rosea L.	POWO (2021)
216	Senecio ambraceus Turcz. ex DC.	Jacobaea ambracea (Turcz.) B.Nord.	POWO (2021)
217	Senecio argunensis Turcz.	Jacobaea erucifolia subsp. argunensis (Turcz.) Veldkamp	POWO (2021)
218	Senecio atropurpureus (Ledeb.) B.Fedtsch. B.Fedtsch. & Flerow	Tephroseris integrifolia subsp. atropurpurea (Ledeb.) B.Nord.	POWO (2021)
219	Senecio erucifolius L.	Jacobaea erucifolia (L.) G.Gaertn., B.Mey. & Scherb.	POWO (2021)
220	Senecio flammeus DC.	Tephroseris flammea (DC.) Holub	POWO (2021)
221	Senecio porphyranthus Schischk.	Tephroseris porphyrantha (Schischk.) Holub	POWO (2021)
222	Senecio veresczaginii Schischk. & Serg.	Tephroseris vereszczaginii (Schischk. & Serg.) Holub	POWO (2021)
223	Serratula alatavica C.A.Mey. ex Rupr.	Klasea sogdiana (Bunge) L.Martins	POWO (2021)
224	Serratula centauroides L.	Klasea centauroides (L.) Cass.	POWO (2021)
225	Serratula marginata Tausch	Klasea marginata (Tausch) Kitag.	POWO (2021)
226	Setaria viridis subsp. pachystachys (Franch. & Savat.) Masam. & Yanag.	Setaria viridis (L.) P.Beauv.	POWO (2021)
227	Setaria viridis subsp. weinmanii (Roem. & Schult.) Tzvelev	Setaria viridis (L.) P.Beauv.	POWO (2021)
228	Silene sobolevskajae Czerep.	Silene graminifolia Otth	Lazkov (1999)
229	Sinapis arvensis L.	Rhamphospermum arvense (L.) Andrz.	Al-Shehbaz (2021)
230	Solanum dulcamara L.	Solanum kitagawae Schönb.-Tem.	Knapp (2013)
231	Sorbus sibirica Hedl.	Sorbus aucuparia subsp. glabrata (Wimm. & Grab.) Hedl.	POWO (2021)
232	Spiraea sericea Turcz.	Spiraea media var. sericea (Turcz.) Maxim.	POWO (2021)
233	Stipa inebrians Hance	Achnatherum inebrians (Hance) Keng	POWO (2021)
234	Stipa mongholica Turcz. ex Trin.	Ptilagrostis mongholica (Turcz.) Griseb.	POWO (2021)
235	Tanacetum boreale Fisch. & DC.	Tanacetum vulgare L.	POWO (2021)
236	Tanacetum sinuatum Sch. Bip.	Chrysanthemum sinuatum Ledeb.	POWO (2021)
237	Taraxacum altaicum Schischk.	Taraxacum ceratophorum (Ledeb.) DC.	POWO (2021)
238	Taraxacum borealisinense Kitam.	Taraxacum sinicum Kitag.	POWO (2021)
239	Taraxacum commixtiforme Soest	Taraxacum scariosum (Tausch) Kirschner & Štěpánek	POWO (2021)
240	Taraxacum compactum Schischk.	Taraxacum microspermum Schischk.	POWO (2021)
241	Taraxacum stenolobum Stschegl.	Taraxacum scariosum (Tausch) Kirschner & Štěpánek	POWO (2021)
242	Taraxacum ustamenum R.Doll	Taraxacum pawlodarskum R.Doll	POWO (2021)
243	Thalictrum schischkinii N.Friesen.	Thalictrum simplex subsp. altaicum (Schischk.) Hand	POWO (2021)
244	Tripolium vulgare Nees	Tripolium pannonicum (Jacq.) Dobrocz.	POWO (2021)
245	Trisetum sibiricum Rupr.	Sibirotrisetum sibiricum (Rupr.) Barberá	Barberá et al. (2020)
246	Trisetum spicatum subsp. mongolicum Hulten	Koeleria spicata subsp. mongolica (Hultén) Barberá, Quintanar, Soreng, & P.M.Peterson	Barberá et al. (2020)
247	Typha australis Schumach. & Thonn.	Typha domingensis Pers.	POWO (2021)
248	Vicia amoena subsp. sericea (Kitag.) Kamelin & Gubanov	Vicia amoena Fisch.	POWO (2021)
249	Vicia macrantha subsp. olchonensis Peschkova	Vicia olchonensis (Peschkova) O.D.Nikif.	POWO (2021)
250	Vicia nervata Sipliv.	Vicia multicaulis Ledeb.	POWO (2021)
251	Waldheimia tridactylites Kar. & Kir.	Allardia tridactylites (Kar. & Kir.) Sch.Bip.	PPG I (2016)
252	Woodsia acuminata (Fomin) Sipliv.	Woodsia ilvensis (L.) R.Br.	POWO (2021)
253	Not listed	Alchemilla flavescens Buser	Grubov (1982)
254	Not listed	Phyllodoce Salisb.	Oyunmaa and de Priest (2011)
255	Not listed	Ranunculus altaicus Laxm.	Gubanov (1996)
256	Not listed	Goniolimon krylovii A.V.Grebenjuk	Baasanmunkh et al. (2021a)
257	Not listed	Rhinanthus songaricus (Sterneck) B.Fedtsch.	Grubov (1982)
258	Apium graveolens L.	Not recorded in Mongolia	Pimenov (2017)
259	Aconitum nemorum Popov	Not recorded in Mongolia	This study
260	Allium lineare L.	Not recorded in Mongolia	This study
261	Allium spirale Willd.	Not recorded in Mongolia	Sinitsyna et al. (2018)
262	Allium tuberosum Rottler ex Spreng.	Not recorded in Mongolia	This study
263	Aquilegia borodinii Schischk.	Not recorded in Mongolia	This study
264	Coriandrum sativum L.	Not recorded in Mongolia	Pimenov (2017)
265	Craniospermum subfloccosum Krylov	Not recorded in Mongolia	Ovczinnikova (2019a)
266	Epipactis Zinn	Not recorded in Mongolia	Baasanmunkh et al. (2021)
267	Erigeron heterochaeta (Benth.) Botsch.	Not recorded in Mongolia	Nesom (2020)
268	Eritrichium kamelinii Ovczinnikova	Not recorded in Mongolia	Ovczinnikova (2019a)
269	Lappula diploloma (Schrenk) Guerke	Not recorded in Mongolia	Ovczinnikova (2019a)
270	Nymphaea tetragona Georgi	Not recorded in Mongolia	Baasanmunkh et al. (2021)
271	Oenanthe javanica DC.	Not recorded in Mongolia	Pimenov (2017)
272	Pedicularis dasystachys Schrenk	Not recorded in Mongolia	This study
273	Pedicularis violascens Schrenk	Not recorded in Mongolia	Kosachev (2017)
274	Trigonella geminiflora Bunge	Not recorded in Mongolia	This study
275	Tripleurospermum limosum (Maxim.) Pobed.	Not recorded in Mongolia	This study
276	Veronica spuria L.	Not recorded in Mongolia	Kosachev (2017)
277	Veronica x sessiliflora Bunge	Not recorded in Mongolia	This study
278	Aquilegia turczaninovii Kamelin & Gubanov	Not recorded in Mongolia	This study
